# Supplementary material for: Deep Tumor Penetration of Doxorubicin-Loaded Glycol Chitosan Nanoparticles Using High-Intensity Focused Ultrasound
Source: Pharmaceutics. 2020 Oct 15;12(10):974. doi: 10.3390/pharmaceutics12100974 (PMC7650702; doi:10.3390/pharmaceutics12100974)
Supplement: Supplementary file 1 [file pharmaceutics-12-00974-s001.zip]

Archive with 1 entries (1 files):
- pharmaceutics-943159-supplementary.docx
